# Supplementary material for: Texture Analysis of Chinese Dried Noodles during Drying Based on Acoustic–Mechanical Detection Methods
Source: Foods. 2024 Jan 15;13(2):268. doi: 10.3390/foods13020268 (PMC10815251; doi:10.3390/foods13020268)
Supplement: Supplementary file 1 [file foods-13-00268-s001.zip]

Archive with 1 entries (1 files):
- foods-2733312-supplementary.pdf
